# Supplementary material for: Effect of red meat, vegetable, tobacco, and alcohol consumption on national cancer mortality index: Data from 1989 to 2013 in 37 developed countries
Source: Front Nutr. 2022 Jun 29;9:929553. doi: 10.3389/fnut.2022.929553 (PMC9277575; doi:10.3389/fnut.2022.929553)
Supplement: Supplementary file 1 [file Table_1.XLSX]

## Sheet: explanation
1st sheet	Scatter plots and quadratic curve of red meat consumption and cancer deaths by country
2nd sheet	Scatter plots and quadratic curve of vegetable consumption and cancer death by country
3rd sheet	Scatter plots and quadratic curve of red meat consumption and incidence of colon cancer by country
4th sheet	Scatter plots and quadratic curve of vegetable consumption and incidence of colon cancer by country
All variables were converted to natural logarithms.
Abbreviation	Full term
AUS	Australia
AUT	Austria
BEL	Belgium
CAN	Canada
CHE	Switzerla
CHL	Chile
COL	Colombia
CZE	Czechia
DEU	Germany
DNK	Denmark
ESP	Spain
EST	Estonia
FIN	Finland
FRA	France
GBR	United Kingdom
GRC	Greece
HUN	Hungary
IRL	Ireland
ISL	Iceland
ISR	Israel
ITA	Italy
JPN	Japan
KOR	Republic of Korea
LTU	Lithuania
LUX	Luxembour
LVA	Latvia
MEX	Mexico
NLD	Netherlan
NOR	Norway
NZL	New Zeala
POL	Poland
PRT	Portugal
SVK	Slovakia
SVN	Slovenia
SWE	Sweden
TUR	Turkey
USA	United States
